# Supplementary material for: Generation of Rational Drug-like Molecular Structures Through a Multiple-Objective Reinforcement Learning Framework
Source: Molecules. 2024 Dec 24;30(1):18. doi: 10.3390/molecules30010018 (PMC11721775; doi:10.3390/molecules30010018)
Supplement: Supplementary file 1 [file molecules-30-00018-s001.zip]

Archive with 1 entries (1 files):
- molecules-3342857-supplementary.pdf
